# Supplementary material for: Polyketide Derivatives, Guhypoxylonols A–D from a Mangrove Endophytic Fungus Aspergillus sp. GXNU-Y45 That Inhibit Nitric Oxide Production
Source: Mar Drugs. 2021 Dec 21;20(1):5. doi: 10.3390/md20010005 (PMC8778885; doi:10.3390/md20010005)
Supplement: Supplementary file 1 [file marinedrugs-20-00005-s001.zip]

Archive with 1 entries (1 files):
- marinedrugs-1494557-supplementary.pdf
